# Supplementary material for: Increased pathogenicity of pneumococcal serotype 1 is driven by rapid autolysis and release of pneumolysin
Source: Nat Commun. 2020 Apr 20;11:1892. doi: 10.1038/s41467-020-15751-6 (PMC7170840; doi:10.1038/s41467-020-15751-6)
Supplement: Supplementary file 3 — Source Data [file 41467_2020_15751_MOESM3_ESM.xlsx]

## Sheet: Figure 1 
Figure 1 A
	Survival times (hours post infection)
	Infection		Infection		Infection
Mouse number	1 (ST217S)	Mouse number	2(D39)	Mouse number	2 (D39:ST217ply)
1	22	1	168	1	29
2	22	2	168	2	29
3	22	3	168	3	47
4	22	4	168	4	47
5	22	5	168	5	47
6	22	6	168	6	168
7	22	7	168	7	168
8	26.5	8	168	8	168
9	46	9	168	9	168
		10	168	10	168
Figure 1B	Blood cfu/ml (log10)						Each value represents 1 mouse
2(D39)
Hours post infection
1	0	0	0	0	0
3	0	0	0	0	0
6	0	0	0	0	0
12	0	0	0	0	0	0	0	0	0	0
18	0	0	0	0	0	0	0	0	0	0
24	0	0	0	0	0	0	0	0	0	0
	Blood cfu/ml (LOG 10)
1 (ST217S)
Hours post infection
1	0	0	0	0	0
3	0	0	0	0	0
6	5.11	3.58	0.1	0.1	5.15
12	4.317	5.217	5.13	6.717	6.583	4.133	3.35	4.3	4.5	6.128
18	5.122	4.133	3.267	6.112	6.193	5.217	6.217	4.117	5.25	6.217
24	5.67	4.6	4.433	4.367	7.123	3.56	7.183	6.283	6.117	6.267
	Blood cfu/ml (LOG 10)
2 (D39:ST217ply)
Hours post infection
1	0	0	0	0	0	0	0	0	0	0
3	0	0	0	0	5.06695	4.22185	0	0	0	3.69897
6	4.17609	5.06695	0	3.69897	4.47712	1.82391	2.69897	5.12494	3.92082	4.06695
12	5.36798	5.60206	0	6.06695	5.66901	4.22185	3.17609	5.66901	5	4.42597
18	6.33579	7.06695	0	0	0	7.4523	0	0	7	0
24	8.8653	7.9927	0	5.06695	0	7.30103	0	0	7.68425	0
Figure 1 C
LOG10 Lung cfu
D39
Hours post infection
1	3.18613	3.85867	3.88696	4.16386	3.34358
3	4.17743	4.273	4.53387	4.17485	3.77469
6	4.72245	3.76759	4.31876	4.65991	4.37675
12	1.125	1.5	0.417	1.292	1.125	2.15	2.6	1.255	3.1	2.33
18	2.333	0	0.417	0	0.417	0.25	1.659	2.13	0	0
24	4.417	3.358	4.146	3.208	1.625	1.36	0.35	0.25	0	0
LOG10 Lung cfu
1 (ST217S)
Hours post infection
1	4.6034	4.31876	4.3857	4.58087	4.1181
3	4.80163	4.88863	4.71369	5.05436	4.43073
6	2.8451	4.75333	4.77469	4.93606	4.64782
12	2.195	0	3.15	3.25	3.255	2.417	3.175	2.5	2.108	2.375
18	3.24	2.145	2.39	4.13	4.175	3.333	3.958	3.75	3.192	0
24	3.55	3.11	3.65	4.26	3.395	0	0.417	0	0	0
LOG10 Lung cfu
2 (D39:ST217ply)
Hours post infection
1	3.78612	4.12494	4.4437	3.85867	3.97518	3.97518	4.14267	4.10646	3.58983	4.1597
3	3.58983	3.4437	3.74473	3.85867	3.85867	3.69897	3.82391	4	3.34679	3.85867
6	4	3.74473	3.52288	4.58983	3.89086	3.74473	4.02348	4.04576	4.34679	3.78612
12	4.4437	4	4.34679	4.27621	4.34679	1.69897	3.89086	5.02348	4.78612	3.74473
18	3.97518	4.78612	3.58983	3.82391	2.46073	4.34679	2.64782	3.3782	4.82391	4.19189
24	3.23609	1.58983	6.04576	1.22185	6.06695	4.34679	2.19189	1.64782	5.82391	2.97518

## Sheet: Figure 3 
Figure 3A - CFU/mg of tissue
				CFU/mg of tissue
Days	1 (ST217S)					2 (D39)
0	1694.44	136.111	333.333	277.778	750	183.333	333.333	191.667	86.1111	133.333
1	133.333	105.556	361.111	444.445	472.222	222.222	333.333	1666.67	666.667	750
3	2800	666.667	355.555	1155.56	755.556	2355.56	1688.89	488.889	1733.33	355.555
7	10666.7	5333.33	8444.44	1155.56	6222.22	143.333	71.1111	173.333	35.5556	293.333
14	916.667	14444.4	416.667	1944.44	555.556	111.111	194.444	777.778	6388.89	100
21	583.333	4444.44	694.444	583.333	6388.89	194.444	33.3333	166.667	250	277.778
B
CFU counts Olfactory epithelium
				CFU/mg of tissue
Days	1 (ST217S)					2 (D39)
1	1000	666.667	500	6166.67	750	0	0	0	0	0
5	6416.67	11666.7	208.333	1000	10833.3	1.66667	3.33333	0	0	0
7	250	4500	108.333	5916.67	3000	0	0	5166.67	225	158.333
14	500	0	0	4666.67	3.33333	158.333	41.6667	5.83333	10.8333	2.5
C
CFU counts Olfactory Bulb
				CFU/mg of tissue
Days	1 (ST217S)					2 (D39)
1	210	1650	100	95	65	0	0	50	0	0
5	2300	100	250	100	2000	0	0	180	30	5
7	1050	1250	300	1750	700	0	0	0	0	5
14	150	85	50	1800	0	0	30	20	0	10
D
CFU counts Brain				CFU/mg of tissue
Days	1 (ST217S)					2 (D39)
1	1	21.6667	35	36.6667	55	0	0	0	0	0
5	433.333	36.6667	16.6667	3.33333	333.333	0	0	0	0	0
7	133.333	283.333	66.6667	83.3333	366.667	0	0	0	0	0
14	0	0	0	0	0	0	0	0	0	0

## Sheet: Figure 4 
Figure 4A
Survival times for BALB/c pneumonia model (hours post infection) Each number represents one mouse
1 (ST217S)																				2 (D39)																				6B
22	22	22	22	22	22	22	22	26.5	46	26	26	26	28	28	26	26	72	30	26	168	168	168	168	168	168	168	168	168	168											168	168	168	168	168	168	168	168	168	168
Figure 4C shows % of initial OD (Initial OD = 1.0)
Raw OD readings for 4C:
16.8.16
0.01% solution of Triton X
OD600						% of original OD
Time	0													OD600
Serotype	D39	Serotype 1		5		prism:	D39	Serotype 1		Serotype 5				Time									Time		Control (OD600)	Control (OD600)	Control (OD600)			2 (D39:ST217ply) (OD600)	2 (D39:ST217ply) (OD600)	2 (D39:ST217ply) (OD600)
	0.97	0.98		1		15	95.4639	87.8571		89.1				Serotype	LytA		ST3081		ST217 Carriage
							94.2268	86.8367		81.5					1.175		1.109		1.2				0		1.052	1.086	1.088			0.488	0.496	0.49
15 mins	D39	Serotype 1		5			94.6392	87.551		82					1.164		1.04		1.2				15		0.636	0.65	0.666			0.256	0.258	0.254
	0.926	0.861		0.891											1.156		1.035		1.2				30		0.546	0.562	0.498			0.224	0.222	0.224
	0.914	0.851		0.815		30	92.0619	82.8571		85													45		0.49	0.462	0.434			0.22	0.238	0.222
	0.918	0.858		0.82			89.7938	77.3469		70.9				15 mins	LytA		ST3081		ST217 Carriage				60		0.444	0.446	0.46			0.212	0.218	0.216
Average	0.919333	0.856667		0.842			94.2268	78.7755		75.7					1.188	101.106	0.594	53.5618	0.641	53.4167			90		0.45	0.42	0.448			0.208	0.21	0.21
Percentage of start OD	94.7766	87.415		84.2											1.168	100.344	0.572	55	0.604	50.3333			120		0.442	0.44	0.46			0.2	0.206	0.21
						60	85.567	37.9592		70.7					1.163	100.606	0.815	78.744	0.401	33.4167			150		0.454	0.422	0.458			0.188	0.198	0.186
30 mins	D39	Serotype 1		5			81.8557	20.6122		47.5				Average	1.173		0.660333		0.548667				180		0.458	0.454	0.45			0.182	0.184	0.18
	0.893	0.812		0.85			80.8247	34.5918		54.4				Percentage of start OD	99.8298		65.3795		54.8667
	0.871	0.758		0.709
	0.914	0.772		0.757		120	52.6804	20.7143		58.5				30 mins	LytA		ST3081		ST217 Carriage
Average	0.892667	0.780667		0.772			44.2268	5.61224		29.2					1.16	98.7234	0.375	33.8142	0.15	12.5
Percentage of start OD	92.0275	79.6599		77.2			41.5464	6.42857		36.8					1.136	97.5945	0.366	35.1923	0.478	39.8333
															1.14	98.6159	0.62	59.9034	0.27	22.5
60 mins	D39	Serotype 1		5		150	23.299	9.08163		48.4				Average	1.14533		0.453667		0.299333
	0.83	0.372		0.707			15.8763	4.4898		23.2				Percentage of start OD	116.871		44.9175		29.9333
	0.794	0.202		0.475			14.9485	5		29.2
	0.784	0.339		0.544										45 mins	LytA		ST3081		ST217 Carriage
Average	0.802667	0.304333		0.575333		180	8.5567	6.42857		20					1.132	96.3404	0.206	18.5753	0.399	33.25
Percentage of start OD	82.7491	31.0544		57.5333			6.39175	4.38776		24.4					1.115	95.7904	0.194	18.6538	0.366	30.5
							7.52577	4.69388		41.1					1.102	95.3287	0.424	40.9662	0.156	13
120 mins	D39	Serotype 1		5										Average	1.11633		0.274667		0.307
	0.511	0.203		0.585										Percentage of start OD	113.912		27.1947		30.7
	0.429	0.055		0.292
	0.403	0.063		0.368										60 mins	LytA		ST3081		ST217 Carriage
Average	0.447667	0.107		0.415											1.118	95.1489	0.088	7.93508	0.251	20.9167
Percentage of start OD	46.1512	10.9184		41.5											1.07	91.9244	0.08	7.69231	0.216	18
															1.072	92.7336	0.214	20.6763	0.07	5.83333
150 mins	D39	Serotype 1		5										Average	1.08667		0.127333		0.179
	0.226	0.089		0.484										Percentage of start OD	110.884		12.6073		17.9
	0.154	0.044		0.232
	0.145	0.049		0.292										75 mins	LytA		ST3081		ST217 Carriage
Average	0.175	0.0606667		0.336											1.089	92.6809	0.155	13.9766	0.158	13.1667
Percentage of start OD	18.0412	6.19048		33.6											1.036	89.0034	0.059	5.67308	0.13	10.8333
															1.067	92.301	0.053	5.12077	0.042	3.5
180 mins	D39	Serotype 1		5										Average	1.064		0.089		0.11
	0.083	0.063		0.2										Percentage of start OD	108.571		8.81188		11
	0.062	0.043		0.244										90 mins	LytA		ST3081		ST217 Carriage
	0.073	0.046		0.411											1.058	90.0426	0.114	10.2795	0.119	9.91667
Average	0.0726667	0.0506667		0.285											1.019	87.543	0.043	4.13462	0.096	8
Percentage of start OD	7.49141	5.17007		28.5											1.025	88.6678	0.039	3.76812	0.032	2.66667
														Average	1.034		0.0653333		0.0823333
														Percentage of start OD	99.8069		6.46865		8.23333
														105 mins	LytA		ST3081		ST217 Carriage
															1.033	87.9149	0.07	6.31199	0.081	6.75
															1	85.9107	0.03	2.88462	0.064	5.33333
															1.019	88.1488	0.028	2.70531	0.024	2
														Average	1.01733		0.0426667		0.0563333
														Percentage of start OD	103.81		4.22442		5.63333
														120 mins	LytA		ST3081		ST217 Carriage
															1.024	87.1489	0.048	4.32822	0.061	5.08333
															0.979	84.1065	0.025	2.40385	0.049	4.08333
															0.999	86.4187	0.023	2.22222	0.021	1.75
														Average	1.00067		0.032		0.0436667
														Percentage of start OD	102.109		3.16832		4.36667
														135 mins	LytA		ST3081		ST217 Carriage
															0.984	83.7447	0.039	3.51668	0.047	3.91667
															0.982	84.3643	0.022	2.11538	0.038	3.16667
															0.988	85.4671	0.021	2.02899	0.019	1.58333
														Average
														Percentage of start OD	0		0		0
														150 mins	LytA		ST3081		ST217 Carriage	#VALUE!
															0.999	85.0213	0.031	2.79531	0.047	3.91667
															0.965	82.9038	0.021	2.01923	0.038	3.16667
															0.999	86.4187	0.019	1.83575	0.019	1.58333
														Average	0.987667		0.0236667		0.0346667
														Percentage of start OD	100.782		2.34323		3.46667
														165 mins	LytA		ST3081		ST217 Carriage
															0.983	83.6596	0.028	2.5248	0.047	3.91667
															0.939	80.6701	0.019	1.82692	0.038	3.16667
															0.971	83.9965	0.019	1.83575	0.019	1.58333
														Average	0.964333		0.022		0.0346667
														Percentage of start OD	98.4014		2.17822		3.46667
														180 mins	LytA		ST3081		ST217 Carriage
															0.983	83.6596	0.028	2.5248	0.047	3.91667
															0.939	80.6701	0.02	1.92308	0.038	3.16667
															0.963	83.3045	0.019	1.83575	0.019	1.58333
														Average	0.961667		0.0223333		0.0346667
														Percentage of start OD	98.1293		2.21122		3.46667
Figure 4B
ELISA absorbance readings:																								Concentration of PLY			Replicate 1	Replicate 2	Replicate 3	Replicate 4	Replicate 5	Recplicate 6
		1	2	3	4	5	6	7	8	9	10	11	12	13	Std Average	Std theoretic	Values	Conditions	Parameters	Predicted	Residuals	x column	y column	Predicted Y Values
		1.97014	1.90699	1.33783	1.34441	1.32092	1.74095	1.7148	1.67277	0	0	0	0		1.93857	200	1.32092	D39 (H1)	6.57265	196.829	3.17076	0.2	6.5727	21.0854			924.951	835.662	707.496				7F(H53)
		1.7713	1.76122	0.820605	0.823834	0.819491	1.52308	1.49356	1.51023	1.33729	1.34938	1.2868	0		1.76626	100	0.819491	D39(H26)	4.52375e+07	108.47	-8.47045	0.207813	6.57271	7.16281			860.013	706.465	684.404				23F(H95)
		1.57322	1.48865	1.44608	1.46607	1.45385	1.15821	1.13317	1.11616	1.49784	1.52864	1.49772	0		1.53094	50	1.45385	Ser5	12.2725	45.6217	4.37831	0.215625	6.57273	34.1853			423.769	450.363	391.305				Ser1(ST306)
		1.29737	1.23189	1.22537	1.23416	1.2082	1.36736	1.36694	1.3637	1.53249	1.50342	1.49327			1.26463	25	1.2082	6B(H64)	6.70803	17.4093	7.59068	0.223438	6.57275	14.5508			377.247	330.825	356.399				7F(H224)
		1.01521	0.93511	0.930589	0.937758	0.937436	0.973259	0.94112	0.926223	0	0.00400267	0			0.975162	12.5	0.937436	6B(H223)		8.46778	4.03222	0.23125	6.57278	8.0271			393.158	345.765	330.396				Ser1 (ST217C)
		0.749125	0.739287	1.08239	1.06809	1.07065	1.37869	1.39246	1.33453	0.853745	0.841112	0.846496			0.744206	6.25	1.07065	19A		6.88185	-0.631845	0.239063	6.57281	10.1191			337.244	386.57	337.06				PNI637
		0.574798	0.538234	1.72216	1.6724	1.66451	1.38617	1.37331	1.32767	0.827358	0.841514	0.815955			0.556516	3.125	1.66451	23F(H95)		6.61667	-3.49167	0.246875	6.57284	75.013			266.367	292.069	276.126				Ser5
		0.309328	0.290352	1.04512	1.02934	0.985744	1.54972	1.56384	1.53141	0.637623	0.614087	0.617537			0.29984	0	0.985744	23F(H244)		6.57335	-6.57335	0.254688	6.57289	8.61008			193.4	206.731	155.46	216.161	201.532	224.529	Ser1(ST217S)
																	1.67277	7F(H53)				0.2625	6.57294	77.3223			200.547	188.39	150.177				ST3081
																	1.51023	7F(H224)				0.270313	6.573	42.2126			182.983	182.612	179.723				14(H242)
																	1.11616	14(H71)				0.278125	6.57307	11.2613			158.059	79.7669	145.127	81.6196	78.1417	163.347	D39 (H1)
																	1.3637	14(H242)				0.285938	6.57316	24.545			87.7001	92.0083	79.781				6B(H64)
																	0.926223	19F				0.29375	6.57326	7.9143			60.0899	51.8958	46.8869				14(H71)
																	1.33453	Ser1(ST217)				0.301563	6.57338	22.1187			38.1558	34.8983	35.4648				19A
																	1.32767	ST3081				0.309375	6.57351	21.5904			30.1633	27.2362	20.3743				23F(H244)
																	1.53141	Ser1(ST306)				0.317188	6.57367	45.7031			18.7046	14.9321	13.4165				19F
																	0	PLN-A				0.325	6.57385	6.57265			13.8465	14.5779	14.5444				6B(H223)
																	1.2868	PLY				0.332813	6.57405	18.7487			76.7669	81.6196	78.1417				D39:ST217ply
																	1.49772	PNI637				0.340625	6.57429	40.2787			8.88178e-15	8.88178e-15	8.88178e-15				PLN-A
																	1.49327	Ser1 (ST217C)				0.348438	6.57456	39.6123			0	0	0				Control
																	0	Control				0.35625	6.57486	6.57265
																						0.364063	6.57521
																						0.371875	6.5756
																						0.379688	6.57604
																						0.3875	6.57654
																						0.395313	6.57709
																						0.403125	6.57771
																						0.410938	6.57841
																						0.41875	6.57919
																						0.426563	6.58005
																						0.434375	6.581
																						0.442188	6.58207
																						0.45	6.58324
																						0.457813	6.58453
																						0.465625	6.58596
																						0.473438	6.58753
																						0.48125	6.58926
																						0.489063	6.59115
																						0.496875	6.59323
																						0.504687	6.5955
																						0.5125	6.59798
																						0.520312	6.60068
																						0.528125	6.60363
																						0.535937	6.60684
																						0.54375	6.61032
																						0.551562	6.6141
																						0.559375	6.61821
																						0.567187	6.62265
																						0.575	6.62745
																						0.582812	6.63264
																						0.590625	6.63825
																						0.598437	6.64429
																						0.60625	6.65081
																						0.614062	6.65781
																						0.621875	6.66535
																						0.629687	6.67345
																						0.6375	6.68214
																						0.645312	6.69146
																						0.653125	6.70145
																						0.660937	6.71214
																						0.66875	6.72358
																						0.676562	6.73581
																						0.684375	6.74888
																						0.692187	6.76282
																						0.7	6.77769
																						0.707812	6.79354
																						0.715625	6.81041
																						0.723437	6.82838
																						0.73125	6.84748
																						0.739062	6.86779
																						0.746875	6.88936
																						0.754687	6.91226
																						0.7625	6.93655
																						0.770312	6.9623
																						0.778125	6.98959
																						0.785937	7.01849
																						0.79375	7.04907
																						0.801562	7.08142
																						0.809375	7.11563
																						0.817187	7.15177
																						0.825	7.18994
																						0.832812	7.23022
																						0.840625	7.27273
																						0.848437	7.31754
																						0.85625	7.36478
																						0.864062	7.41454
																						0.871875	7.46694
																						0.879687	7.52209
																						0.8875	7.58011
																						0.895312	7.64111
																						0.903125	7.70523
																						0.910937	7.7726
																						0.91875	7.84334
																						0.926562	7.91761
																						0.934375	7.99553
																						0.942187	8.07727
																						0.95	8.16296
																						0.957812	8.25278
																						0.965625	8.34687
																						0.973437	8.44542
																						0.98125	8.54858
																						0.989062	8.65654
																						0.996875	8.76947
																						1.00469	8.88758
																						1.0125	9.01104
																						1.02031	9.14006
																						1.02812	9.27485
																						1.03594	9.41561
																						1.04375	9.56256
																						1.05156	9.71593
																						1.05937	9.87594
																						1.06719	10.0428
																						1.075	10.2168
																						1.08281	10.3982
																						1.09062	10.5872
																						1.09844	10.7841
																						1.10625	10.9892
																						1.11406	11.2027
																						1.12187	11.4249
																						1.12969	11.6561
																						1.1375	11.8966
																						1.14531	12.1468
																						1.15312	12.4068
																						1.16094	12.6772
																						1.16875	12.9581
																						1.17656	13.2499
																						1.18437	13.5531
																						1.19219	13.8678
																						1.2	14.1945
																						1.20781	14.5336
																						1.21562	14.8855
																						1.22344	15.2505
																						1.23125	15.6291
																						1.23906	16.0216
																						1.24687	16.4285
																						1.25469	16.8503
																						1.2625	17.2872
																						1.27031	17.7399
																						1.27812	18.2088
																						1.28594	18.6943
																						1.29375	19.197
																						1.30156	19.7172
																						1.30937	20.2556
																						1.31719	20.8127
																						1.325	21.389
																						1.33281	21.9849
																						1.34062	22.6012
																						1.34844	23.2383
																						1.35625	23.8968
																						1.36406	24.5773
																						1.37187	25.2804
																						1.37969	26.0068
																						1.3875	26.757
																						1.39531	27.5317
																						1.40312	28.3316
																						1.41094	29.1574
																						1.41875	30.0096
																						1.42656	30.889
																						1.43437	31.7964
																						1.44219	32.7324
																						1.45	33.6979
																						1.45781	34.6934
																						1.46562	35.7199
																						1.47344	36.7781
																						1.48125	37.8689
																						1.48906	38.9929
																						1.49687	40.1512
																						1.50469	41.3444
																						1.5125	42.5736
																						1.52031	43.8395
																						1.52812	45.1431
																						1.53594	46.4853
																						1.54375	47.8671
																						1.55156	49.2893
																						1.55937	50.7531
																						1.56719	52.2593
																						1.575	53.8089
																						1.58281	55.4031
																						1.59062	57.0428
																						1.59844	58.7291
																						1.60625	60.4632
																						1.61406	62.246
																						1.62187	64.0788
																						1.62969	65.9627
																						1.6375	67.8989
																						1.64531	69.8885
																						1.65312	71.9327
																						1.66094	74.0329
																						1.66875	76.1902
																						1.67656	78.4059
																						1.68437	80.6814
																						1.69219	83.0179
																						1.7	85.4168
																						1.70781	87.8795
																						1.71562	90.4073
																						1.72344	93.0017
																						1.73125	95.664
																						1.73906	98.3959
																						1.74687	101.199
																						1.75469	104.074
																						1.7625	107.023
																						1.77031	110.048
																						1.77812	113.15
																						1.78594	116.331
																						1.79375	119.592
																						1.80156	122.935
																						1.80937	126.363
																						1.81719	129.875
																						1.825	133.475
																						1.83281	137.164
																						1.84062	140.944
																						1.84844	144.816
																						1.85625	148.783
																						1.86406	152.847
																						1.87187	157.009
																						1.87969	161.271
																						1.8875	165.635
																						1.89531	170.104
																						1.90312	174.68
																						1.91094	179.363
																						1.91875	184.158
																						1.92656	189.065
																						1.93437	194.087
																						1.94219	199.226
																						1.95	204.484
																						1.95781	209.864
																						1.96562	215.368
																						1.97344	220.998
																						1.98125	226.757
																						1.98906	232.648
																						1.99687	238.671
																						2.00469	244.831
																						2.0125	251.129
																						2.02031	257.568
																						2.02813	264.151
																						2.03594	270.881
																						2.04375	277.759
																						2.05156	284.789
																						2.05938	291.974
																						2.06719	299.316
																						2.075	306.818
																						2.08281	314.483
																						2.09063	322.314
																						2.09844	330.313
																						2.10625	338.485
																						2.11406	346.831
																						2.12188	355.355
																						2.12969	364.06
																						2.1375	372.95
																						2.14531	382.027
																						2.15313	391.294
																						2.16094	400.756
																						2.16875	410.415
																						2.17656	420.274
																						2.18438	430.337
																						2.19219	440.608
																						2.2	451.09
Replicate 2
1	2	3	4	5	6	7	8	9	10	11	12	13	Std Average	Std theoretic	Values	Conditions	Parameters	Predicted	Residuals	x column	y column	Predicted Y Values
1.97014	1.90699	1.33783	1.34441	1.32092	1.74095	1.7148	1.67277	0	0	0	0		1.93857	200	1.33783	D39 (H1)	6.57265	196.829	3.17076	0.2	6.5727	22.3786
1.7713	1.76122	0.820605	0.823834	0.819491	1.52308	1.49356	1.51023	1.33729	1.34938	1.2868	0		1.76626	100	0.820605	D39(H26)	4.52375e+07	108.47	-8.47045	0.207813	6.57271	7.16821
1.57322	1.48865	1.44608	1.46607	1.45385	1.15821	1.13317	1.11616	1.49784	1.52864	1.49772	0		1.53094	50	1.44608	Ser5	12.2725	45.6217	4.37831	0.215625	6.57273	33.2093
1.29737	1.23189	1.22537	1.23416	1.2082	1.36736	1.36694	1.3637	1.53249	1.50342	1.49327			1.26463	25	1.22537	6B(H64)	6.70803	17.4093	7.59068	0.223438	6.57275	15.3427
1.01521	0.93511	0.930589	0.937758	0.937436	0.973259	0.94112	0.926223	0	0.00400267	0			0.975162	12.5	0.930589	6B(H223)		8.46778	4.03222	0.23125	6.57278	7.9573
0.749125	0.739287	1.08239	1.06809	1.07065	1.37869	1.39246	1.33453	0.853745	0.841112	0.846496			0.744206	6.25	1.08239	19A		6.88185	-0.631845	0.239063	6.57281	10.3882
0.574798	0.538234	1.72216	1.6724	1.66451	1.38617	1.37331	1.32767	0.827358	0.841514	0.815955			0.556516	3.125	1.72216	23F(H95)		6.61667	-3.49167	0.246875	6.57284	92.5739
0.309328	0.290352	1.04512	1.02934	0.985744	1.54972	1.56384	1.53141	0.637623	0.614087	0.617537			0.29984	0	1.04512	23F(H244)		6.57335	-6.57335	0.254688	6.57289	9.58899
															1.74095	7F(H53)				0.2625	6.57294	99.0677
															1.52308	7F(H224)				0.270313	6.573	44.2974
															1.15821	14(H71)				0.278125	6.57307	12.5816
															1.36736	14(H242)				0.285938	6.57316	24.871
															0.973259	19F				0.29375	6.57326	8.44312
															1.37869	Ser1(ST217)				0.301563	6.57338	25.9127
															1.38617	ST3081				0.309375	6.57351	26.6273
															1.54972	Ser1(ST306)				0.317188	6.57367	48.9495
															0	PLN-A				0.325	6.57385	6.57265
															1.33729	PLY				0.332813	6.57405	22.336
															1.49784	PNI637				0.340625	6.57429	40.297
															1.53249	Ser1 (ST217C)				0.348438	6.57456	45.8884
															0	Control				0.35625	6.57486	6.57265
																				0.364063	6.57521
																				0.371875	6.5756
																				0.379688	6.57604
																				0.3875	6.57654
																				0.395313	6.57709
																				0.403125	6.57771
																				0.410938	6.57841
																				0.41875	6.57919
																				0.426563	6.58005
																				0.434375	6.581
																				0.442188	6.58207
																				0.45	6.58324
																				0.457813	6.58453
																				0.465625	6.58596
																				0.473438	6.58753
																				0.48125	6.58926
																				0.489063	6.59115
																				0.496875	6.59323
																				0.504687	6.5955
																				0.5125	6.59798
																				0.520312	6.60068
																				0.528125	6.60363
																				0.535937	6.60684
																				0.54375	6.61032
																				0.551562	6.6141
																				0.559375	6.61821
																				0.567187	6.62265
																				0.575	6.62745
																				0.582812	6.63264
																				0.590625	6.63825
																				0.598437	6.64429
																				0.60625	6.65081
																				0.614062	6.65781
																				0.621875	6.66535
																				0.629687	6.67345
																				0.6375	6.68214
																				0.645312	6.69146
																				0.653125	6.70145
																				0.660937	6.71214
																				0.66875	6.72358
																				0.676562	6.73581
																				0.684375	6.74888
																				0.692187	6.76282
																				0.7	6.77769
																				0.707812	6.79354
																				0.715625	6.81041
																				0.723437	6.82838
																				0.73125	6.84748
																				0.739062	6.86779
																				0.746875	6.88936
																				0.754687	6.91226
																				0.7625	6.93655
																				0.770312	6.9623
																				0.778125	6.98959
																				0.785937	7.01849
																				0.79375	7.04907
																				0.801562	7.08142
																				0.809375	7.11563
																				0.817187	7.15177
																				0.825	7.18994
																				0.832812	7.23022
																				0.840625	7.27273
																				0.848437	7.31754
																				0.85625	7.36478
																				0.864062	7.41454
																				0.871875	7.46694
																				0.879687	7.52209
																				0.8875	7.58011
																				0.895312	7.64111
																				0.903125	7.70523
																				0.910937	7.7726
																				0.91875	7.84334
																				0.926562	7.91761
																				0.934375	7.99553
																				0.942187	8.07727
																				0.95	8.16296
																				0.957812	8.25278
																				0.965625	8.34687
																				0.973437	8.44542
																				0.98125	8.54858
																				0.989062	8.65654
																				0.996875	8.76947
																				1.00469	8.88758
																				1.0125	9.01104
																				1.02031	9.14006
																				1.02812	9.27485
																				1.03594	9.41561
																				1.04375	9.56256
																				1.05156	9.71593
																				1.05937	9.87594
																				1.06719	10.0428
																				1.075	10.2168
																				1.08281	10.3982
																				1.09062	10.5872
																				1.09844	10.7841
																				1.10625	10.9892
																				1.11406	11.2027
																				1.12187	11.4249
																				1.12969	11.6561
																				1.1375	11.8966
																				1.14531	12.1468
																				1.15312	12.4068
																				1.16094	12.6772
																				1.16875	12.9581
																				1.17656	13.2499
																				1.18437	13.5531
																				1.19219	13.8678
																				1.2	14.1945
																				1.20781	14.5336
																				1.21562	14.8855
																				1.22344	15.2505
																				1.23125	15.6291
																				1.23906	16.0216
																				1.24687	16.4285
																				1.25469	16.8503
																				1.2625	17.2872
																				1.27031	17.7399
																				1.27812	18.2088
																				1.28594	18.6943
																				1.29375	19.197
																				1.30156	19.7172
																				1.30937	20.2556
																				1.31719	20.8127
																				1.325	21.389
																				1.33281	21.9849
																				1.34062	22.6012
																				1.34844	23.2383
																				1.35625	23.8968
																				1.36406	24.5773
																				1.37187	25.2804
																				1.37969	26.0068
																				1.3875	26.757
																				1.39531	27.5317
																				1.40312	28.3316
																				1.41094	29.1574
																				1.41875	30.0096
																				1.42656	30.889
																				1.43437	31.7964
																				1.44219	32.7324
																				1.45	33.6979
																				1.45781	34.6934
																				1.46562	35.7199
																				1.47344	36.7781
																				1.48125	37.8689
																				1.48906	38.9929
																				1.49687	40.1512
																				1.50469	41.3444
																				1.5125	42.5736
																				1.52031	43.8395
																				1.52812	45.1431
																				1.53594	46.4853
																				1.54375	47.8671
																				1.55156	49.2893
																				1.55937	50.7531
																				1.56719	52.2593
																				1.575	53.8089
																				1.58281	55.4031
																				1.59062	57.0428
																				1.59844	58.7291
																				1.60625	60.4632
																				1.61406	62.246
																				1.62187	64.0788
																				1.62969	65.9627
																				1.6375	67.8989
																				1.64531	69.8885
																				1.65312	71.9327
																				1.66094	74.0329
																				1.66875	76.1902
																				1.67656	78.4059
																				1.68437	80.6814
																				1.69219	83.0179
																				1.7	85.4168
																				1.70781	87.8795
																				1.71562	90.4073
																				1.72344	93.0017
																				1.73125	95.664
																				1.73906	98.3959
																				1.74687	101.199
																				1.75469	104.074
																				1.7625	107.023
																				1.77031	110.048
																				1.77812	113.15
																				1.78594	116.331
																				1.79375	119.592
																				1.80156	122.935
																				1.80937	126.363
																				1.81719	129.875
																				1.825	133.475
																				1.83281	137.164
																				1.84062	140.944
																				1.84844	144.816
																				1.85625	148.783
																				1.86406	152.847
																				1.87187	157.009
																				1.87969	161.271
																				1.8875	165.635
																				1.89531	170.104
																				1.90312	174.68
																				1.91094	179.363
																				1.91875	184.158
																				1.92656	189.065
																				1.93437	194.087
																				1.94219	199.226
																				1.95	204.484
																				1.95781	209.864
																				1.96562	215.368
																				1.97344	220.998
																				1.98125	226.757
																				1.98906	232.648
																				1.99687	238.671
																				2.00469	244.831
																				2.0125	251.129
																				2.02031	257.568
																				2.02813	264.151
																				2.03594	270.881
																				2.04375	277.759
																				2.05156	284.789
																				2.05938	291.974
																				2.06719	299.316
																				2.075	306.818
																				2.08281	314.483
																				2.09063	322.314
																				2.09844	330.313
																				2.10625	338.485
																				2.11406	346.831
																				2.12188	355.355
																				2.12969	364.06
																				2.1375	372.95
																				2.14531	382.027
																				2.15313	391.294
																				2.16094	400.756
																				2.16875	410.415
																				2.17656	420.274
																				2.18438	430.337
																				2.19219	440.608
																				2.2	451.09
Replicate 3
1	2	3	4	5	6	7	8	9	10	11	12	13	Std Average	Std theoretic	Values	Conditions	Parameters	Predicted	Residuals	x column	y column	Predicted Y Values
1.97014	1.90699	1.33783	1.34441	1.32092	1.74095	1.7148	1.67277	0	0	0	0		1.93857	200	1.34441	D39 (H1)	6.57265	196.829	3.17076	0.2	6.5727	22.9074
1.7713	1.76122	0.820605	0.823834	0.819491	1.52308	1.49356	1.51023	1.33729	1.34938	1.2868	0		1.76626	100	0.823834	D39(H26)	4.52375e+07	108.47	-8.47045	0.207813	6.57271	7.18411
1.57322	1.48865	1.44608	1.46607	1.45385	1.15821	1.13317	1.11616	1.49784	1.52864	1.49772	0		1.53094	50	1.46607	Ser5	12.2725	45.6217	4.37831	0.215625	6.57273	35.7796
1.29737	1.23189	1.22537	1.23416	1.2082	1.36736	1.36694	1.3637	1.53249	1.50342	1.49327			1.26463	25	1.23416	6B(H64)	6.70803	17.4093	7.59068	0.223438	6.57275	15.7735
1.01521	0.93511	0.930589	0.937758	0.937436	0.973259	0.94112	0.926223	0	0.00400267	0			0.975162	12.5	0.937758	6B(H223)		8.46778	4.03222	0.23125	6.57278	8.03044
0.749125	0.739287	1.08239	1.06809	1.07065	1.37869	1.39246	1.33453	0.853745	0.841112	0.846496			0.744206	6.25	1.06809	19A		6.88185	-0.631845	0.239063	6.57281	10.0625
0.574798	0.538234	1.72216	1.6724	1.66451	1.38617	1.37331	1.32767	0.827358	0.841514	0.815955			0.556516	3.125	1.6724	23F(H95)		6.61667	-3.49167	0.246875	6.57284	77.2191
0.309328	0.290352	1.04512	1.02934	0.985744	1.54972	1.56384	1.53141	0.637623	0.614087	0.617537			0.29984	0	1.02934	23F(H244)		6.57335	-6.57335	0.254688	6.57289	9.29628
															1.7148	7F(H53)				0.2625	6.57294	90.1388
															1.49356	7F(H224)				0.270313	6.573	39.6552
															1.13317	14(H71)				0.278125	6.57307	11.7622
															1.36694	14(H242)				0.285938	6.57316	24.8338
															0.94112	19F				0.29375	6.57326	8.06587
															1.39246	Ser1(ST217)				0.301563	6.57338	27.2458
															1.37331	ST3081				0.309375	6.57351	25.4116
															1.56384	Ser1(ST306)				0.317188	6.57367	51.6089
															0	PLN-A				0.325	6.57385	6.57265
															1.34938	PLY				0.332813	6.57405	23.3164
															1.52864	PNI637				0.340625	6.57429	45.2296
															1.50342	Ser1 (ST217C)				0.348438	6.57456	41.1491
															0.00400267	Control				0.35625	6.57486	6.57265
																				0.364063	6.57521
																				0.371875	6.5756
																				0.379688	6.57604
																				0.3875	6.57654
																				0.395313	6.57709
																				0.403125	6.57771
																				0.410938	6.57841
																				0.41875	6.57919
																				0.426563	6.58005
																				0.434375	6.581
																				0.442188	6.58207
																				0.45	6.58324
																				0.457813	6.58453
																				0.465625	6.58596
																				0.473438	6.58753
																				0.48125	6.58926
																				0.489063	6.59115
																				0.496875	6.59323
																				0.504687	6.5955
																				0.5125	6.59798
																				0.520312	6.60068
																				0.528125	6.60363
																				0.535937	6.60684
																				0.54375	6.61032
																				0.551562	6.6141
																				0.559375	6.61821
																				0.567187	6.62265
																				0.575	6.62745
																				0.582812	6.63264
																				0.590625	6.63825
																				0.598437	6.64429
																				0.60625	6.65081
																				0.614062	6.65781
																				0.621875	6.66535
																				0.629687	6.67345
																				0.6375	6.68214
																				0.645312	6.69146
																				0.653125	6.70145
																				0.660937	6.71214
																				0.66875	6.72358
																				0.676562	6.73581
																				0.684375	6.74888
																				0.692187	6.76282
																				0.7	6.77769
																				0.707812	6.79354
																				0.715625	6.81041
																				0.723437	6.82838
																				0.73125	6.84748
																				0.739062	6.86779
																				0.746875	6.88936
																				0.754687	6.91226
																				0.7625	6.93655
																				0.770312	6.9623
																				0.778125	6.98959
																				0.785937	7.01849
																				0.79375	7.04907
																				0.801562	7.08142
																				0.809375	7.11563
																				0.817187	7.15177
																				0.825	7.18994
																				0.832812	7.23022
																				0.840625	7.27273
																				0.848437	7.31754
																				0.85625	7.36478
																				0.864062	7.41454
																				0.871875	7.46694
																				0.879687	7.52209
																				0.8875	7.58011
																				0.895312	7.64111
																				0.903125	7.70523
																				0.910937	7.7726
																				0.91875	7.84334
																				0.926562	7.91761
																				0.934375	7.99553
																				0.942187	8.07727
																				0.95	8.16296
																				0.957812	8.25278
																				0.965625	8.34687
																				0.973437	8.44542
																				0.98125	8.54858
																				0.989062	8.65654
																				0.996875	8.76947
																				1.00469	8.88758
																				1.0125	9.01104
																				1.02031	9.14006
																				1.02812	9.27485
																				1.03594	9.41561
																				1.04375	9.56256
																				1.05156	9.71593
																				1.05937	9.87594
																				1.06719	10.0428
																				1.075	10.2168
																				1.08281	10.3982
																				1.09062	10.5872
																				1.09844	10.7841
																				1.10625	10.9892
																				1.11406	11.2027
																				1.12187	11.4249
																				1.12969	11.6561
																				1.1375	11.8966
																				1.14531	12.1468
																				1.15312	12.4068
																				1.16094	12.6772
																				1.16875	12.9581
																				1.17656	13.2499
																				1.18437	13.5531
																				1.19219	13.8678
																				1.2	14.1945
																				1.20781	14.5336
																				1.21562	14.8855
																				1.22344	15.2505
																				1.23125	15.6291
																				1.23906	16.0216
																				1.24687	16.4285
																				1.25469	16.8503
																				1.2625	17.2872
																				1.27031	17.7399
																				1.27812	18.2088
																				1.28594	18.6943
																				1.29375	19.197
																				1.30156	19.7172
																				1.30937	20.2556
																				1.31719	20.8127
																				1.325	21.389
																				1.33281	21.9849
																				1.34062	22.6012
																				1.34844	23.2383
																				1.35625	23.8968
																				1.36406	24.5773
																				1.37187	25.2804
																				1.37969	26.0068
																				1.3875	26.757
																				1.39531	27.5317
																				1.40312	28.3316
																				1.41094	29.1574
																				1.41875	30.0096
																				1.42656	30.889
																				1.43437	31.7964
																				1.44219	32.7324
																				1.45	33.6979
																				1.45781	34.6934
																				1.46562	35.7199
																				1.47344	36.7781
																				1.48125	37.8689
																				1.48906	38.9929
																				1.49687	40.1512
																				1.50469	41.3444
																				1.5125	42.5736
																				1.52031	43.8395
																				1.52812	45.1431
																				1.53594	46.4853
																				1.54375	47.8671
																				1.55156	49.2893
																				1.55937	50.7531
																				1.56719	52.2593
																				1.575	53.8089
																				1.58281	55.4031
																				1.59062	57.0428
																				1.59844	58.7291
																				1.60625	60.4632
																				1.61406	62.246
																				1.62187	64.0788
																				1.62969	65.9627
																				1.6375	67.8989
																				1.64531	69.8885
																				1.65312	71.9327
																				1.66094	74.0329
																				1.66875	76.1902
																				1.67656	78.4059
																				1.68437	80.6814
																				1.69219	83.0179
																				1.7	85.4168
																				1.70781	87.8795
																				1.71562	90.4073
																				1.72344	93.0017
																				1.73125	95.664
																				1.73906	98.3959
																				1.74687	101.199
																				1.75469	104.074
																				1.7625	107.023
																				1.77031	110.048
																				1.77812	113.15
																				1.78594	116.331
																				1.79375	119.592
																				1.80156	122.935
																				1.80937	126.363
																				1.81719	129.875
																				1.825	133.475
																				1.83281	137.164
																				1.84062	140.944
																				1.84844	144.816
																				1.85625	148.783
																				1.86406	152.847
																				1.87187	157.009
																				1.87969	161.271
																				1.8875	165.635
																				1.89531	170.104
																				1.90312	174.68
																				1.91094	179.363
																				1.91875	184.158
																				1.92656	189.065
																				1.93437	194.087
																				1.94219	199.226
																				1.95	204.484
																				1.95781	209.864
																				1.96562	215.368
																				1.97344	220.998
																				1.98125	226.757
																				1.98906	232.648
																				1.99687	238.671
																				2.00469	244.831
																				2.0125	251.129
																				2.02031	257.568
																				2.02813	264.151
																				2.03594	270.881
																				2.04375	277.759
																				2.05156	284.789
																				2.05938	291.974
																				2.06719	299.316
																				2.075	306.818
																				2.08281	314.483
																				2.09063	322.314
																				2.09844	330.313
																				2.10625	338.485
																				2.11406	346.831
																				2.12188	355.355
																				2.12969	364.06
																				2.1375	372.95
																				2.14531	382.027
																				2.15313	391.294
																				2.16094	400.756
																				2.16875	410.415
																				2.17656	420.274
																				2.18438	430.337
																				2.19219	440.608
																				2.2	451.09

## Sheet: Figure 5 
Figure 5A
PLY Supernatant conc replicate 1
1	2	3	4	5	6	Std Average	Std theoretic	Values	Conditions	Parameters	Predicted	Residuals	x column	y column
0.763784	0.753677	0.673188	0.709383	0.668475		0.75873	100	0.668475	-0.657359	99.9413	0.0587281	0.1	-0.656309	68.9819	3.44909	ST217
0.620319	0.613236	0.532533	0.545076	0.558051		0.616778	50	0.558051	161.058	50.3996	-0.399561	0.102734	-0.65612	31.6447	1.58223	5
0.519695	0.540514	0.541103	0.532083	0.56977		0.530105	25	0.56977	0.699583	24.2516	0.748365	0.105469	-0.655903	35.0699	1.75349	D39
0.422733	0.421315	0.496222	0.503933	0.483735		0.422024	12.5	0.483735	6.14015	6.2913	6.2087	0.108203	-0.655655	14.5488	0.72744	6B (not used in experiments)
0.429144	0.444855	0.161842	0.162006	0.148985		0.436999	6.25	0.148985		7.86287	-1.61287	0.110937	-0.655373	-0.645215	-0.0322607	PLNA
0.412732	0.399171	0.191603	0.196589	0.195843		0.405952	3.125	0.195843		4.86772	-1.74272	0.113672	-0.655053	-0.592273	-0.0296137	Blank
0.412148	0.414039					0.413093	1.5625			5.46853	-3.90603	0.116406	-0.65469
0.195171	0.102144					0.148658	0			-0.645377	0.645377	0.119141	-0.654281
												0.121875	-0.653821
												0.124609	-0.653304
												0.127344	-0.652726
												0.130078	-0.652081
												0.132812	-0.651362
												0.135547	-0.650562
												0.138281	-0.649675
												0.141016	-0.648694
												0.14375	-0.647609
												0.146484	-0.646413
												0.149219	-0.645097
												0.151953	-0.643651
												0.154688	-0.642064
												0.157422	-0.640327
												0.160156	-0.638428
												0.162891	-0.636354
												0.165625	-0.634094
												0.168359	-0.631633
												0.171094	-0.628959
												0.173828	-0.626056
												0.176563	-0.622908
												0.179297	-0.619499
												0.182031	-0.615813
												0.184766	-0.611831
												0.1875	-0.607535
												0.190234	-0.602904
												0.192969	-0.597919
												0.195703	-0.592557
												0.198437	-0.586797
												0.201172	-0.580614
												0.203906	-0.573984
												0.206641	-0.566882
												0.209375	-0.559281
												0.212109	-0.551153
												0.214844	-0.542469
												0.217578	-0.533199
												0.220312	-0.523311
												0.223047	-0.512773
												0.225781	-0.501552
												0.228516	-0.489612
												0.23125	-0.476916
												0.233984	-0.463426
												0.236719	-0.449105
												0.239453	-0.433909
												0.242188	-0.417799
												0.244922	-0.400729
												0.247656	-0.382655
												0.250391	-0.36353
												0.253125	-0.343306
												0.255859	-0.321932
												0.258594	-0.299358
												0.261328	-0.27553
												0.264062	-0.250393
												0.266797	-0.22389
												0.269531	-0.195963
												0.272266	-0.166552
												0.275	-0.135594
												0.277734	-0.103025
												0.280469	-0.0687803
												0.283203	-0.0327914
												0.285938	0.00501134
												0.288672	0.0446995
												0.291406	0.0863468
												0.294141	0.130029
												0.296875	0.175823
												0.299609	0.22381
												0.302344	0.274071
												0.305078	0.326689
												0.307812	0.381752
												0.310547	0.439346
												0.313281	0.499563
												0.316016	0.562495
												0.31875	0.628236
												0.321484	0.696883
												0.324219	0.768535
												0.326953	0.843293
												0.329688	0.92126
												0.332422	1.00254
												0.335156	1.08725
												0.337891	1.17548
												0.340625	1.26737
												0.343359	1.363
												0.346094	1.46252
												0.348828	1.56602
												0.351562	1.67364
												0.354297	1.7855
												0.357031	1.90171
												0.359766	2.02241
												0.3625	2.14773
												0.365234	2.27779
												0.367969	2.41273
												0.370703	2.55268
												0.373438	2.69777
												0.376172	2.84815
												0.378906	3.00396
												0.381641	3.16532
												0.384375	3.3324
												0.387109	3.50532
												0.389844	3.68423
												0.392578	3.86929
												0.395313	4.06063
												0.398047	4.2584
												0.400781	4.46276
												0.403516	4.67386
												0.40625	4.89183
												0.408984	5.11684
												0.411719	5.34903
												0.414453	5.58857
												0.417188	5.83558
												0.419922	6.09024
												0.422656	6.35269
												0.425391	6.62308
												0.428125	6.90156
												0.430859	7.18829
												0.433594	7.4834
												0.436328	7.78705
												0.439063	8.09938
												0.441797	8.42054
												0.444531	8.75066
												0.447266	9.0899
												0.45	9.43839
												0.452734	9.79626
												0.455469	10.1636
												0.458203	10.5407
												0.460938	10.9275
												0.463672	11.3242
												0.466406	11.731
												0.469141	12.1478
												0.471875	12.575
												0.474609	13.0124
												0.477344	13.4604
												0.480078	13.9189
												0.482813	14.3881
												0.485547	14.868
												0.488281	15.3587
												0.491016	15.8603
												0.49375	16.3729
												0.496484	16.8966
												0.499219	17.4313
												0.501953	17.9772
												0.504688	18.5343
												0.507422	19.1026
												0.510156	19.6821
												0.512891	20.273
												0.515625	20.8751
												0.518359	21.4885
												0.521094	22.1132
												0.523828	22.7492
												0.526563	23.3965
												0.529297	24.055
												0.532031	24.7246
												0.534766	25.4055
												0.5375	26.0974
												0.540234	26.8004
												0.542969	27.5143
												0.545703	28.2391
												0.548438	28.9746
												0.551172	29.7208
												0.553906	30.4776
												0.556641	31.2449
												0.559375	32.0224
												0.562109	32.8102
												0.564844	33.6079
												0.567578	34.4155
												0.570312	35.2328
												0.573047	36.0596
												0.575781	36.8957
												0.578516	37.741
												0.58125	38.5952
												0.583984	39.4582
												0.586719	40.3296
												0.589453	41.2093
												0.592187	42.0971
												0.594922	42.9926
												0.597656	43.8957
												0.600391	44.8061
												0.603125	45.7235
												0.605859	46.6476
												0.608594	47.5783
												0.611328	48.5151
												0.614062	49.4579
												0.616797	50.4062
												0.619531	51.3599
												0.622266	52.3186
												0.625	53.282
												0.627734	54.2499
												0.630469	55.2218
												0.633203	56.1975
												0.635937	57.1767
												0.638672	58.1591
												0.641406	59.1443
												0.644141	60.132
												0.646875	61.1219
												0.649609	62.1137
												0.652344	63.107
												0.655078	64.1016
												0.657812	65.0971
												0.660547	66.0933
												0.663281	67.0897
												0.666016	68.0861
												0.66875	69.0822
												0.671484	70.0776
												0.674219	71.0721
												0.676953	72.0654
												0.679687	73.0571
												0.682422	74.047
												0.685156	75.0348
												0.687891	76.0202
												0.690625	77.003
												0.693359	77.9828
												0.696094	78.9594
												0.698828	79.9325
												0.701562	80.9019
												0.704297	81.8673
												0.707031	82.8285
												0.709766	83.7853
												0.7125	84.7374
												0.715234	85.6846
												0.717969	86.6267
												0.720703	87.5634
												0.723437	88.4946
												0.726172	89.4201
												0.728906	90.3397
												0.731641	91.2533
												0.734375	92.1605
												0.737109	93.0614
												0.739844	93.9556
												0.742578	94.8431
												0.745312	95.7238
												0.748047	96.5974
												0.750781	97.4639
												0.753516	98.3232
												0.75625	99.175
												0.758984	100.019
												0.761719	100.856
												0.764453	101.685
												0.767187	102.507
												0.769922	103.32
												0.772656	104.126
												0.775391	104.923
												0.778125	105.713
												0.780859	106.494
												0.783594	107.268
												0.786328	108.033
												0.789062	108.789
												0.791797	109.538
												0.794531	110.278
												0.797266	111.01
												0.8	111.734
PLY Supernatant conc replicate 2
1	2	3	4	5	6	Std Average	Std theoretic	Values	Conditions	Parameters	Predicted	Residuals	x column	y column	Predicted Y Values
0.763784	0.753677	0.673188	0.709383	0.668475		0.75873	100	0.709383	-0.657359	99.9413	0.0587281	0.1	-0.656309	83.6518	4.18259	ST217
0.620319	0.613236	0.532533	0.545076	0.558051		0.616778	50	0.545076	161.058	50.3996	-0.399561	0.102734	-0.65612	28.0718	1.40359	5
0.519695	0.540514	0.541103	0.532083	0.56977		0.530105	25	0.532083	0.699583	24.2516	0.748365	0.105469	-0.655903	24.7375	1.23688	D39
0.422733	0.421315	0.496222	0.503933	0.483735		0.422024	12.5	0.503933	6.14015	6.2913	6.2087	0.108203	-0.655655	18.3794	0.918968	6B (not used in experiments)
0.429144	0.444855	0.161842	0.162006	0.148985		0.436999	6.25	0.162006		7.86287	-1.61287	0.110937	-0.655373	-0.637045	-0.0318523	PLNA
0.412732	0.399171	0.191603	0.196589	0.195843		0.405952	3.125	0.196589		4.86772	-1.74272	0.113672	-0.655053	-0.590735	-0.0295368	Blank
0.412148	0.414039					0.413093	1.5625			5.46853	-3.90603	0.116406	-0.65469
0.195171	0.102144					0.148658	0			-0.645377	0.645377	0.119141	-0.654281
												0.121875	-0.653821
												0.124609	-0.653304
												0.127344	-0.652726
												0.130078	-0.652081
												0.132812	-0.651362
												0.135547	-0.650562
												0.138281	-0.649675
												0.141016	-0.648694
												0.14375	-0.647609
												0.146484	-0.646413
												0.149219	-0.645097
												0.151953	-0.643651
												0.154688	-0.642064
												0.157422	-0.640327
												0.160156	-0.638428
												0.162891	-0.636354
												0.165625	-0.634094
												0.168359	-0.631633
												0.171094	-0.628959
												0.173828	-0.626056
												0.176563	-0.622908
												0.179297	-0.619499
												0.182031	-0.615813
												0.184766	-0.611831
												0.1875	-0.607535
												0.190234	-0.602904
												0.192969	-0.597919
												0.195703	-0.592557
												0.198437	-0.586797
												0.201172	-0.580614
												0.203906	-0.573984
												0.206641	-0.566882
												0.209375	-0.559281
												0.212109	-0.551153
												0.214844	-0.542469
												0.217578	-0.533199
												0.220312	-0.523311
												0.223047	-0.512773
												0.225781	-0.501552
												0.228516	-0.489612
												0.23125	-0.476916
												0.233984	-0.463426
												0.236719	-0.449105
												0.239453	-0.433909
												0.242188	-0.417799
												0.244922	-0.400729
												0.247656	-0.382655
												0.250391	-0.36353
												0.253125	-0.343306
												0.255859	-0.321932
												0.258594	-0.299358
												0.261328	-0.27553
												0.264062	-0.250393
												0.266797	-0.22389
												0.269531	-0.195963
												0.272266	-0.166552
												0.275	-0.135594
												0.277734	-0.103025
												0.280469	-0.0687803
												0.283203	-0.0327914
												0.285938	0.00501134
												0.288672	0.0446995
												0.291406	0.0863468
												0.294141	0.130029
												0.296875	0.175823
												0.299609	0.22381
												0.302344	0.274071
												0.305078	0.326689
												0.307812	0.381752
												0.310547	0.439346
												0.313281	0.499563
												0.316016	0.562495
												0.31875	0.628236
												0.321484	0.696883
												0.324219	0.768535
												0.326953	0.843293
												0.329688	0.92126
												0.332422	1.00254
												0.335156	1.08725
												0.337891	1.17548
												0.340625	1.26737
												0.343359	1.363
												0.346094	1.46252
												0.348828	1.56602
												0.351562	1.67364
												0.354297	1.7855
												0.357031	1.90171
												0.359766	2.02241
												0.3625	2.14773
												0.365234	2.27779
												0.367969	2.41273
												0.370703	2.55268
												0.373438	2.69777
												0.376172	2.84815
												0.378906	3.00396
												0.381641	3.16532
												0.384375	3.3324
												0.387109	3.50532
												0.389844	3.68423
												0.392578	3.86929
												0.395313	4.06063
												0.398047	4.2584
												0.400781	4.46276
												0.403516	4.67386
												0.40625	4.89183
												0.408984	5.11684
												0.411719	5.34903
												0.414453	5.58857
												0.417188	5.83558
												0.419922	6.09024
												0.422656	6.35269
												0.425391	6.62308
												0.428125	6.90156
												0.430859	7.18829
												0.433594	7.4834
												0.436328	7.78705
												0.439063	8.09938
												0.441797	8.42054
												0.444531	8.75066
												0.447266	9.0899
												0.45	9.43839
												0.452734	9.79626
												0.455469	10.1636
												0.458203	10.5407
												0.460938	10.9275
												0.463672	11.3242
												0.466406	11.731
												0.469141	12.1478
												0.471875	12.575
												0.474609	13.0124
												0.477344	13.4604
												0.480078	13.9189
												0.482813	14.3881
												0.485547	14.868
												0.488281	15.3587
												0.491016	15.8603
												0.49375	16.3729
												0.496484	16.8966
												0.499219	17.4313
												0.501953	17.9772
												0.504688	18.5343
												0.507422	19.1026
												0.510156	19.6821
												0.512891	20.273
												0.515625	20.8751
												0.518359	21.4885
												0.521094	22.1132
												0.523828	22.7492
												0.526563	23.3965
												0.529297	24.055
												0.532031	24.7246
												0.534766	25.4055
												0.5375	26.0974
												0.540234	26.8004
												0.542969	27.5143
												0.545703	28.2391
												0.548438	28.9746
												0.551172	29.7208
												0.553906	30.4776
												0.556641	31.2449
												0.559375	32.0224
												0.562109	32.8102
												0.564844	33.6079
												0.567578	34.4155
												0.570312	35.2328
												0.573047	36.0596
												0.575781	36.8957
												0.578516	37.741
												0.58125	38.5952
												0.583984	39.4582
												0.586719	40.3296
												0.589453	41.2093
												0.592187	42.0971
												0.594922	42.9926
												0.597656	43.8957
												0.600391	44.8061
												0.603125	45.7235
												0.605859	46.6476
												0.608594	47.5783
												0.611328	48.5151
												0.614062	49.4579
												0.616797	50.4062
												0.619531	51.3599
												0.622266	52.3186
												0.625	53.282
												0.627734	54.2499
												0.630469	55.2218
												0.633203	56.1975
												0.635937	57.1767
												0.638672	58.1591
												0.641406	59.1443
												0.644141	60.132
												0.646875	61.1219
												0.649609	62.1137
												0.652344	63.107
												0.655078	64.1016
												0.657812	65.0971
												0.660547	66.0933
												0.663281	67.0897
												0.666016	68.0861
												0.66875	69.0822
												0.671484	70.0776
												0.674219	71.0721
												0.676953	72.0654
												0.679687	73.0571
												0.682422	74.047
												0.685156	75.0348
												0.687891	76.0202
												0.690625	77.003
												0.693359	77.9828
												0.696094	78.9594
												0.698828	79.9325
												0.701562	80.9019
												0.704297	81.8673
												0.707031	82.8285
												0.709766	83.7853
												0.7125	84.7374
												0.715234	85.6846
												0.717969	86.6267
												0.720703	87.5634
												0.723437	88.4946
												0.726172	89.4201
												0.728906	90.3397
												0.731641	91.2533
												0.734375	92.1605
												0.737109	93.0614
												0.739844	93.9556
												0.742578	94.8431
												0.745312	95.7238
												0.748047	96.5974
												0.750781	97.4639
												0.753516	98.3232
												0.75625	99.175
												0.758984	100.019
												0.761719	100.856
												0.764453	101.685
												0.767187	102.507
												0.769922	103.32
												0.772656	104.126
												0.775391	104.923
												0.778125	105.713
												0.780859	106.494
												0.783594	107.268
												0.786328	108.033
												0.789062	108.789
												0.791797	109.538
												0.794531	110.278
												0.797266	111.01
												0.8	111.734
PLY Supernatant conc replicate 3
1	2	3	4	5		Std Average	Std theoretic	Values	Conditions	Parameters	Predicted	Residuals	x column	y column	Predicted Y Values
0.763784	0.753677	0.673188	0.709383	0.668475		0.75873	100	0.673188	-0.657359	99.9413	0.0587281	0.1	-0.656309	70.6974	3.53487	ST217
0.620319	0.613236	0.532533	0.545076	0.558051		0.616778	50	0.532533	161.058	50.3996	-0.399561	0.102734	-0.65612	24.8487	1.24243	5
0.519695	0.540514	0.541103	0.532083	0.56977		0.530105	25	0.541103	0.699583	24.2516	0.748365	0.105469	-0.655903	27.0259	1.35129	D39
0.422733	0.421315	0.496222	0.503933	0.483735		0.422024	12.5	0.496222	6.14015	6.2913	6.2087	0.108203	-0.655655	16.8459	0.842295	6B (not used in experiments)
0.429144	0.444855	0.161842	0.162006	0.148985		0.436999	6.25	0.161842		7.86287	-1.61287	0.110937	-0.655373	-0.637171	-0.0318585	PLNA
0.412732	0.399171	0.191603	0.196589	0.195843		0.405952	3.125	0.191603		4.86772	-1.74272	0.113672	-0.655053	-0.600454	-0.0300227	Blank
0.412148	0.414039					0.413093	1.5625			5.46853	-3.90603	0.116406	-0.65469
0.195171	0.102144					0.148658	0			-0.645377	0.645377	0.119141	-0.654281
												0.121875	-0.653821
												0.124609	-0.653304
												0.127344	-0.652726
												0.130078	-0.652081
												0.132812	-0.651362
												0.135547	-0.650562
												0.138281	-0.649675
												0.141016	-0.648694
												0.14375	-0.647609
												0.146484	-0.646413
												0.149219	-0.645097
												0.151953	-0.643651
												0.154688	-0.642064
												0.157422	-0.640327
												0.160156	-0.638428
												0.162891	-0.636354
												0.165625	-0.634094
												0.168359	-0.631633
												0.171094	-0.628959
												0.173828	-0.626056
												0.176563	-0.622908
												0.179297	-0.619499
												0.182031	-0.615813
												0.184766	-0.611831
												0.1875	-0.607535
												0.190234	-0.602904
												0.192969	-0.597919
												0.195703	-0.592557
												0.198437	-0.586797
												0.201172	-0.580614
												0.203906	-0.573984
												0.206641	-0.566882
												0.209375	-0.559281
												0.212109	-0.551153
												0.214844	-0.542469
												0.217578	-0.533199
												0.220312	-0.523311
												0.223047	-0.512773
												0.225781	-0.501552
												0.228516	-0.489612
												0.23125	-0.476916
												0.233984	-0.463426
												0.236719	-0.449105
												0.239453	-0.433909
												0.242188	-0.417799
												0.244922	-0.400729
												0.247656	-0.382655
												0.250391	-0.36353
												0.253125	-0.343306
												0.255859	-0.321932
												0.258594	-0.299358
												0.261328	-0.27553
												0.264062	-0.250393
												0.266797	-0.22389
												0.269531	-0.195963
												0.272266	-0.166552
												0.275	-0.135594
												0.277734	-0.103025
												0.280469	-0.0687803
												0.283203	-0.0327914
												0.285938	0.00501134
												0.288672	0.0446995
												0.291406	0.0863468
												0.294141	0.130029
												0.296875	0.175823
												0.299609	0.22381
												0.302344	0.274071
												0.305078	0.326689
												0.307812	0.381752
												0.310547	0.439346
												0.313281	0.499563
												0.316016	0.562495
												0.31875	0.628236
												0.321484	0.696883
												0.324219	0.768535
												0.326953	0.843293
												0.329688	0.92126
												0.332422	1.00254
												0.335156	1.08725
												0.337891	1.17548
												0.340625	1.26737
												0.343359	1.363
												0.346094	1.46252
												0.348828	1.56602
												0.351562	1.67364
												0.354297	1.7855
												0.357031	1.90171
												0.359766	2.02241
												0.3625	2.14773
												0.365234	2.27779
												0.367969	2.41273
												0.370703	2.55268
												0.373438	2.69777
												0.376172	2.84815
												0.378906	3.00396
												0.381641	3.16532
												0.384375	3.3324
												0.387109	3.50532
												0.389844	3.68423
												0.392578	3.86929
												0.395313	4.06063
												0.398047	4.2584
												0.400781	4.46276
												0.403516	4.67386
												0.40625	4.89183
												0.408984	5.11684
												0.411719	5.34903
												0.414453	5.58857
												0.417188	5.83558
												0.419922	6.09024
												0.422656	6.35269
												0.425391	6.62308
												0.428125	6.90156
												0.430859	7.18829
												0.433594	7.4834
												0.436328	7.78705
												0.439063	8.09938
												0.441797	8.42054
												0.444531	8.75066
												0.447266	9.0899
												0.45	9.43839
												0.452734	9.79626
												0.455469	10.1636
												0.458203	10.5407
												0.460938	10.9275
												0.463672	11.3242
												0.466406	11.731
												0.469141	12.1478
												0.471875	12.575
												0.474609	13.0124
												0.477344	13.4604
												0.480078	13.9189
												0.482813	14.3881
												0.485547	14.868
												0.488281	15.3587
												0.491016	15.8603
												0.49375	16.3729
												0.496484	16.8966
												0.499219	17.4313
												0.501953	17.9772
												0.504688	18.5343
												0.507422	19.1026
												0.510156	19.6821
												0.512891	20.273
												0.515625	20.8751
												0.518359	21.4885
												0.521094	22.1132
												0.523828	22.7492
												0.526563	23.3965
												0.529297	24.055
												0.532031	24.7246
												0.534766	25.4055
												0.5375	26.0974
												0.540234	26.8004
												0.542969	27.5143
												0.545703	28.2391
												0.548438	28.9746
												0.551172	29.7208
												0.553906	30.4776
												0.556641	31.2449
												0.559375	32.0224
												0.562109	32.8102
												0.564844	33.6079
												0.567578	34.4155
												0.570312	35.2328
												0.573047	36.0596
												0.575781	36.8957
												0.578516	37.741
												0.58125	38.5952
												0.583984	39.4582
												0.586719	40.3296
												0.589453	41.2093
												0.592187	42.0971
												0.594922	42.9926
												0.597656	43.8957
												0.600391	44.8061
												0.603125	45.7235
												0.605859	46.6476
												0.608594	47.5783
												0.611328	48.5151
												0.614062	49.4579
												0.616797	50.4062
												0.619531	51.3599
												0.622266	52.3186
												0.625	53.282
												0.627734	54.2499
												0.630469	55.2218
												0.633203	56.1975
												0.635937	57.1767
												0.638672	58.1591
												0.641406	59.1443
												0.644141	60.132
												0.646875	61.1219
												0.649609	62.1137
												0.652344	63.107
												0.655078	64.1016
												0.657812	65.0971
												0.660547	66.0933
												0.663281	67.0897
												0.666016	68.0861
												0.66875	69.0822
												0.671484	70.0776
												0.674219	71.0721
												0.676953	72.0654
												0.679687	73.0571
												0.682422	74.047
												0.685156	75.0348
												0.687891	76.0202
												0.690625	77.003
												0.693359	77.9828
												0.696094	78.9594
												0.698828	79.9325
												0.701562	80.9019
												0.704297	81.8673
												0.707031	82.8285
												0.709766	83.7853
												0.7125	84.7374
												0.715234	85.6846
												0.717969	86.6267
												0.720703	87.5634
												0.723437	88.4946
												0.726172	89.4201
												0.728906	90.3397
												0.731641	91.2533
												0.734375	92.1605
												0.737109	93.0614
												0.739844	93.9556
												0.742578	94.8431
												0.745312	95.7238
												0.748047	96.5974
												0.750781	97.4639
												0.753516	98.3232
												0.75625	99.175
												0.758984	100.019
												0.761719	100.856
												0.764453	101.685
												0.767187	102.507
												0.769922	103.32
												0.772656	104.126
												0.775391	104.923
												0.778125	105.713
												0.780859	106.494
												0.783594	107.268
												0.786328	108.033
												0.789062	108.789
												0.791797	109.538
												0.794531	110.278
												0.797266	111.01
												0.8	111.734
Figure 5B	Survival times (Hours post infection)
	2 (D39) + 1 (ST217) Supernatant	1 (ST217) + 2(D39) Supernatant	1 (ST217)	2 (D39)	2(D39) + 1(ST217) supernatant + Liposomes
	48	96	22	96	96
	30	25.5	22	96	96
	96	25	22	96	96
	96	35	22	96	96
	30	33	22	96	96
	46	45	22	96
	54	48	22	96
	56	33	26.5	96
	96	35	46	96
	96	96

## Sheet: Figure 6 
LDH 6 HOURS
Results of Photometric1
	Plate:1 - Wavelength:490				minus 680				LDH Cytotoxcity
	1	2	3						Average Ab
D39	0.361698	0.346151	0.327256		0.282924	0.278106	0.259019		0.27335
S1	1.08081	0.920185	0.858361		0.982089	0.827402	0.767802		0.859098
5	0.297549	0.323298	0.31402		0.248833	0.271854	0.260529		0.260405
7F	0.826172	0.860768	0.806838		0.446114	0.471642	0.450052		0.455936
6B	0.673446	0.666826	0.714613		0.479102	0.467512	0.5077		0.484771
No bugs	0.35257	0.369718	0.319753		0.292011	0.322229	0.261196		0.291812
LDH positive control	2.1499	2.2629	2.63339		2.0343	2.12927	2.48502		2.2162
	Plate:1 - Wavelength:680
	1	2	3
D39	0.0787741	0.0680453	0.0682376
S1	0.0987169	0.0927821	0.0905596
5	0.0487162	0.0514446	0.0534916
7F	0.380058	0.389126	0.356786
6B	0.194344	0.199314	0.206913
No bugs	0.0605594	0.0474887	0.058558
LDH positive control	0.115608	0.133627	0.148371
LDH 12 HOURS
															LDH Cytotoxcity
					Plate:1 - Wavelength:490
							1	2	3		minus 680				Average
						D39	0.431416	0.480902	0.37533		0.346313	0.402416	0.30156		0.350096
						S1	2.13175	1.80916	1.7667		1.6034	1.19724	1.20656		1.33573
						5	0.373014	0.4203	1.32632		0.313635	0.351893	1.26464		0.643391
						7F	1.56446	1.30964	1.45528		1.36016	1.1085	1.28114		1.24994
						6B	1.07838	1.01498	1.02404		0.501087	0.575999	0.555666		0.544251
						No bugs	0.348172	0.340546	0.349448		0.304802	0.296935	0.307572		0.303103
						LDH positive control	2.39632	2.56698	2.31628		2.26917	2.43694	2.19348		2.29986
					Plate:1 - Wavelength:680
							1	2	3
						D39	0.0851027	0.0784862	0.0737695
						S1	0.528345	0.611914	0.560147
						5	0.0593787	0.0684068	0.0616759
						7F	0.204303	0.201134	0.17414
						6B	0.577296	0.438979	0.46837
						No bugs	0.0433703	0.0436107	0.0418763
						LDH positive control	0.127146	0.13004	0.122797

## Sheet: Figure 7 
TEER readings (Ohms x CM2)
	Average TEER readings (performed in triplicate)
TEER readings	Experiment 1	Experiment 2	Experiment 3	Experiment 1	Experiment 2	Experiment 3	Experiment 1	Experiment 2	Experiment 3	Experiment 1	Experiment 2	Experiment 3	Experiment 1	Experiment 2	Experiment 3	Experiment 1	Experiment 2	Experiment 3	Experiment 1	Experiment 2	Experiment 3
Hours post infection	Uninfected cells			Liposomes only			D39			ST306			1 (ST217S)			ST217 liposome treated			Serotype 5
6	174	176	170	175	179	177	166	169	167	166	165	169	155	153	151	158	155	157	160	155	153
12	175	169	178	179	179	175	165	163	165	169	168	166	134	139	141	154	161	155	149	157	155
24	171	171	177	178	171	176	160	155	161	171	169	169	129	131	123	156	160	162	150	153	151

## Sheet: Figure 8
Figure 8 - Measuring cell barraier permeability
	Final values
	Control			Liposomes only			D39			ST306			ST217			ST217 liposome treated			Serotype 5
6 hours	443	397	438	337	394	310	2410	2471	2483	2105	2144	2294	8182	9343	8915	5161	4074	6000	7099	6914	6730
12 hours	424	477	469	328	307	356	2900	2528	3084	2284	2439	2370	9814	9299	9323	4390	5191	5023	8502	8312	7923
24 hours	416	490	444	311	398	310	2169	2844	2648	2974	3062	3006	10660	11070	11135	4006	4390	3538	7013	7366	8514
	Raw Data
6 hours	12 hours	24 hours		Ct-Ct0	Ct-Ct0	Ct-Ct0		C(t)	C(t)	C(t)			V=1000ul	t=3600s	C0=1000	A=33mm^2			Standard curve
Control	Control	Control											Equation for calculation of final values						1000	548.396	548396
443	424	416		52628400	50371200	49420800		52080004	49822804	48872404									500	374.198	374198
397	477	490		47163600	56667600	58212000		46615204	56119204	57663604			P=[Ct)-C(t0)].V/A.t.C0						250	237.099	237099
438	469	444		52034400	55717200	52747200		51486004	55168804	52198804									125	98.5495	98549.5
																			62.5	64.2747	64274.8
ST217	ST217	ST217																	31.25	47.1374	47137.4
																			15.625	9.56869	9568.69
8182	9814	10660		972021600	1160000000	1266408000		971473204	1159451604	1265859604									7.8125	4.28434	4284.34
9343	9299	11070		1109948400	1104721200	1315116000		1109400004	1104172804	1314567604									3.90625	3.14217	3142.17
8915	9323	11135		1059102000	1107572400	1322838000		1058553604	1107024004	1322289604									1.95312	1.07109	1071.09
																			0	0.125565	125.565
ST217 + Lipos	ST217 + Lipos	ST217 + Lipos
5161	4390	4006		613126800	521532000	475912800		612578404	520983604	475364404
4074	5191	4390		483991200	616690800	521532000		483442804	616142404	520983604
6000	5023	3538		712800000	596732400	420314400		712251604	596184004	419766004
Lipos	Lipos	Lipos
337	328	311		40035600	38966400	36946800		39487204	38418004	36398404
394	307	398		46807200	36471600	47282400		46258804	35923204	46734004
310	356	310		36828000	42292800	36828000		36279604	41744404	36279604
D39	D39	D39
2410	2900	2169		286308000	344520000	257677200		285759604	343971604	257128804
2471	2528	2844		293554800	300326400	337867200		293006404	299778004	337318804
2483	3084	2648		294980400	366379200	314582400		294432004	365830804	314034004
ST306	ST306	ST306
2105	2284	2974		250074000	271339200	353311200		249525604	270790804	352762804
2144	2439	3062		254707200	289753200	363765600		254158804	289204804	363217204
2294	2370	3006		272527200	281556000	357112800		271978804	281007604	356564404
Ser5	Ser5	Ser5
7099	8502	7013		843361200	1010037600	833144400		842812804	1009489204	832596004
6914	8312	7366		821383200	987465600	875080800		820834804	986917204	874532404
6730	7923	8514		799524000	941252400	1011463200		798975604	940704004	1010914804

## Sheet: Figure 9 
Control	Area	Area background	Min	Max	IntDen		D39	Area	Area background	Min	Max	IntDen		ST306	Area	Area background	Min	Max	IntDen		ST217	Area	Area background	Min	Max	IntDen
1	67479	58.746	0	170	3964152	3964152	1	64885	44.682	0	170	2899169	2899169	1	40821	66.955	25	170	2733172	2733172	1	50411	42.258	9	170	2130283	2130283
2	860	31.997	13	53	27517	27517	2	1380	26.698	13	47	36843	36843	2	624	32.117	25	41	20041	20041	2	560	30.27	11	45	16951	16951
3	41039	65.511	3	170	2688506	2688506	3	46199	40.856	5	170	1887521	1887521	3	41219	93.747	36	170	3864144	3864144	3	49937	48.546	10	170	2424241	2424241
4	1380	39.167	17	72	54051	54051	4	1664	25.121	9	46	41802	41802	4	812	37.8	30	71	30694	30694	4	1072	34.472	14	60	36954	36954
5	62222	50.202	0	170	3123699	3123699	5	54433	38.818	0	170	2112990	2112990	5	47002	69.657	22	170	3274036	3274036	5	35946	43.463	7	170	1562307	1562307
6	1960	26.383	9	52	51711	51711	6	2468	26.157	12	87	64556	64556	6	1820	26.169	19	169	47627	47627	6	1264	30.547	14	49	38611	38611
CTCF
Control		D39		ST306		ST217
1.80503e+06		1.16687e+06		1.42212e+06		604342
1.08113e+06		726956		2.30607e+06		702813
1.4821e+06		689186		2.04404e+06		464265

## Sheet: Supplementary figure 1 
Figure 1 A	Number of neutrophils in NP														Figure 1D	Number of Neutrophils in NP
															Days post infection	1 (ST217S)					2 (D39)
Hours post infection	1 (ST217S)					2 (D39)									0	15533.3	18391.3	18829.3	13000	12509.1	12385.5	16211.8	16790.7	13785	19031.6
6	128746	64071.4	97762.5	107743	48000	35861.5	16290	24750	19500	18166.7					1	14150.6	16008	12520.3	14423	13152.7	12171	16428.7	6767.8	4830.52	10272.5
12	72333.3	86816.7	71220	119308	15464.1	36958.1	19659.2	28769.2	35481.1	18388.2					3	3446.69	4968.21	5760.73	4584.04	4873.4	4220.57	6151.22	6838.02	5974.35	5795.48
24	109484	169811	108105	125583	155880	126191	106080	145950	59352	71687.5					7	2740.16	2685.71	3731.51	3097.14	3660.76	3288.31	2812.9	6321.95	2958.9	2546.67
															14	5097.14	10868.6	4010.13	14918.2	4425.6	4848.98	21750	14713	7272.73	24189.5
															21	5650.79	4949.63	2764.49	5735.16	1711.2	2407.68	5200.47	3716.61	4112	2661.79
Figure 1 B	Number of macrophages in NP
Hours post infection	1 (ST217S)					2 (D39)
6	9161.54	4442.86	8062.5	9750	4360.71	12900	6825	14884.6	13827.3	14400					Figure 1E	Number of macrophages in NP
12	1016.67	9300	9345	19200	3825	7896.77	4506.12	9061.54	10159.5	8400					Days post infection	1 (ST217S)					2 (D39)
24	9063.16	19466.7	7410	11000	11420	10718.2	15760	13800	5460	7375					1	296.512	718	832.754	1426.74	753.088	826.696	1327.76	198.392	137.847	326.696
															3	1556.38	1518.53	1052.58	596.556	651.4	881.206	741	1794.33	1295.84	1201.61
															7	803.15	948.571	1906.85	2434.29	2293.67	1605.19	2180.64	4097.56	2235.62	1426.67
															14	1405.71	4714.29	1944.3	4909.09	1257.6	2093.88	16850	7408.7	3836.36	14021
Figure 1 C	Number of Tregs in NP														21	996.825	2388.89	1459.46	2261.05	585.093	797.368	1510.59	1830.77	1630.43	1017.86
Hours post infection	1 (ST217S)					2 (D39)
6	4941.18	3870	6109.09	6825	3300	2129.27	3400	4668.75	5194.74	2922.22
12		4095.65	4975	2715	2686.05	2123.68	1732.08	2328.95	2268	1459.62
24	5000	3700	2561.54	1044.44	1594.74	9136.36	5362.5	4971.43	3486.21	5242.1					Figure 1E	Number of Foxp3 Tregs in NP
																Foxp3					Foxp3 TGFb
														1	S1	2294.42	3140.62	1019.87	1801.8	2383.18	60.9137	156.25	33.1126	99.0991	121.495
															D39	2429.75	3750	1251.66	668.394	1873.3	148.76	211.538	59.6026	20.7254	99.5475
														3	S1	618.182	1039.29	2367.57	1037.04	579.31	414.546	450	843.243	251.852	262.069
Foxp3 Treg gating strategy for lung															D39	1132.39	1905	0	2181.82	857.143	405.634	705		654.545	242.857
														7	S1	1741.18	5413.33	8117.65	1812.59	2993.81	94.1176	426.667	776.471	167.832	445.361
															D39	2614.63	1615.09	2453.33	3615.39	1408.7	263.415	166.038	240	369.231	117.391
														14	S1	2578.38	1978.02	865.574	3310.34	2464.52	0	39.5604	0	0	25.8065
															D39	2410.34	3083.54	1520.93	6811.77	2258.82	41.3793	15.1899	0	70.5882	35.2941
														21	S1	5533.33	1656.52	1970.53	3440.96	1075.14	266.667	52.1739	113.684	130.12	55.4913
															D39	2020.41	1879.52	1533.33	866.31	7971.43	61.2245	72.2892	40	38.5027	385.714
															Figure 1E	Number of Th17 cells in NP
																RORyT					RORyT IL-17A
														0	S1	500	745.098	309.278	265.487	689.655	62.5	137.255	123.711	35.3982	91.954
															D39	351.648	946.237	1732.14	1009.52	1009.17	21.978	129.032	232.143	247.619	311.927
														1	S1	740.332	718.75	785.047	862.944	600	198.895	93.75	224.299	182.741	170
															D39	826.667	1422.68	492.212	248.731	727.273	200	371.134	161.994	81.2183	254.546
														3	S1	770.37	862.136	930	520	387.097	222.222	244.66	390	253.333	309.677
															D39	838.356	1429.79	2010	1697.56	712.5	493.151	472.34	870	600	300
														7	S1	1314.89	1538.82	1475.68	557.746	909.474	204.255	367.059	470.27	202.817	189.474
															D39	621.687	773.554	756.522	785.714	256.311	130.12	208.264	221.739	214.286	46.6019
														14	S1	1216	1442.55	789.744	3939.13	2048.28	208	153.191	205.128	1095.65	393.103
															D39	1021.88	1896.3	1827.91	1553.85	3600	262.5	400	320.93	400	472.727
														21	S1	1558.21	1388.76	1745.45	2400	1152	232.836	202.247	204.546	303.798	115.2
															D39	1223.53	2270.27	823.256	951.22	1350	47.0588	259.459	13.9535	14.6341	168.75
																	Gating strategy for isolation of macrophages.
														Gating strategy for isolation of Th17 cells
															Gating strategy for isolation of neutrophils.
													Gating strategy for isolation of Foxp3+ T regulatory cells

## Sheet: Supplementary figure 2 
Supplementary figure 2A
	S1	D39
Untreated	50000000	7666666		Data shown = cfu/ml
30	500	800
60	0	0
120	0	0
180	0	0

[truncated: 8 more sheets: Supplementary figure 3 , Supplementary figure 4 , Supplementary Figure 5, Sheet2, Sheet12, Sheet13, Sheet14, Sheet15]
